# Supplementary material for: Cloning of carrier cells infected with oncolytic adenovirus driven by midkine promoter and biosafety studies
Source: J Gene Med. 2019 Feb 1;21(2-3):e3064. doi: 10.1002/jgm.3064 (PMC6590659; doi:10.1002/jgm.3064)
Supplement: Supplementary file 1 — Figure S1. Quantitative real‐time PCR (qPCR) in an acute toxicity test in beagle dogs with single injections of EHMK‐51‐35 carrier cells infected with AdE3‐midkine and Ad‐cGM‐CSF. (A) Specific primers for AdE3‐midkine, AdE3, Ad‐cGM‐CSF and Ad‐fGM‐CSF in qPCR. Amplification and melting curves of qPCR. (B) 10 to 108 copies of AdE3‐midkine with AdE3‐midkine‐specific primers. (C) 108 copies of AdE3‐midkine, AdE3, Ad‐cGM‐CSF and Ad‐fGM‐CSF with AdE3‐midkine‐specific primers. (D) 108 copies of AdE3‐midkine, AdE3, Ad‐cGM‐CSF and Ad‐fGM‐CSF with AE3‐specific primers. (E) 108 copies of AdE3‐midkine, AdE3, Ad‐cGM‐CSF and Ad‐fGM‐CSF with Ad‐cGM‐CSF‐specific primers. (F) 108 copies of AdE3‐midkine, AdE3, Ad‐cGM‐CSF and Ad‐fGM‐CSF with Ad‐fGM‐CSF‐specific primers. Figure S2. Blood analysis results in an acute toxicity test in beagle dogs with single injections of AdE3‐midkine. (A, B) Complete blood count. (C–E) blood chemistry. (F) hemostatic function test results. Figure S3. (A, B) Blood chemistry analysis in chronic toxicity test of EHMK‐51‐35 carrier cells infected with AdE3‐midkine in rabbits with VX2 tumors. Five intratumoral injections were performed. [file JGM-21-na-s001.zip]

Archive with 14 entries (14 files):
- JGM3064-sup-0001-Fig S1A.tif
- JGM3064-sup-0002-Fig S1B.tif
- JGM3064-sup-0003-FIg S1C.tif
- JGM3064-sup-0004-Fig S1D.tif
- JGM3064-sup-0005-Fig S1E.tif
- JGM3064-sup-0006-Fig S1F.tif
- JGM3064-sup-0007-Fig S2A.tif
- JGM3064-sup-0008-Fig S2B.tif
- JGM3064-sup-0009-Fig S2C.tif
- JGM3064-sup-0010-Fig S2D.tif
- JGM3064-sup-0011-Fig S2E.tif
- JGM3064-sup-0012-Fig S2F-.tif
- JGM3064-sup-0013-Fig S3A.tif
- JGM3064-sup-0014-Fig S3B.tif
